# Supplementary material for: Establishing an In Vivo Assay System to Identify Components Involved in Environmental RNA Interference in the Western Corn Rootworm
Source: PLoS One. 2014 Jul 8;9(7):e101661. doi: 10.1371/journal.pone.0101661 (PMC4086966; doi:10.1371/journal.pone.0101661)
Supplement: Table S1 — dsRNA used in this study. (XLSX) [file pone.0101661.s005.xlsx]

## Sheet: Sheet1
Table S1. dsRNA used in this study.
Gene name	Primer	Sequence	dsRNA size
laccase 2	Lac2 500bp dsRNA Forward	TAATACGACTCACTATAGGGTGTGCCATTTGTTAC	500bp
	Lac2 size dsRNA Reverse	TAATACGACTCACTATAGGGTGACTGGTTGCACTG
	Lac2 300bp dsRNA Forward	TAATACGACTCACTATAGGGATGTAGTTCTCATAA	300bp
	Lac2 size dsRNA Reverse	TAATACGACTCACTATAGGGTGACTGGTTGCACTG
	Lac2 250bp dsRNA Forward	TAATACGACTCACTATAGGGCCAGGAAGACTGGCG	250bp
	Lac2 size dsRNA Reverse	TAATACGACTCACTATAGGGTGACTGGTTGCACTG
	Lac2 150bp dsRNA Forward	TAATACGACTCACTATAGGGCACCTTTGGAAGTTT	150bp
	Lac2 size dsRNA Reverse	TAATACGACTCACTATAGGGTGACTGGTTGCACTG
	Lac2 100bp dsRNA Forward	TAATACGACTCACTATAGGGATGATCAACTCATTT	100bp
	Lac2 size dsRNA Reverse	TAATACGACTCACTATAGGGTGACTGGTTGCACTG
	Lac2 50bp dsRNA Forward	TAATACGACTCACTATAGGGTCATGACTTAACGCT	50bp
	Lac2 size dsRNA Reverse	TAATACGACTCACTATAGGGTGACTGGTTGCACTG
	Lac3 30 bp dsRNA Forward	TAATACGACTCACTATAGGGCTACCGACGGTGAACCAGTGCAACCAGTCA	30bp
	Lac3 30 bp dsRNA Reverse	TAATACGACTCACTATAGGGTGACTGGTTGCACTGGTTCACCGTCGGTAG
ebony	Ebony F	TAATACGACTCACTATAGGGTGGCAGTTTAGAAGA	500bp
	Ebony 500R	TAATACGACTCACTATAGGGTTGTCCAGAAGGTAA
	Ebony F	TAATACGACTCACTATAGGGTGGCAGTTTAGAAGA	250bp
	Ebony 250R	TAATACGACTCACTATAGGGTTCTCATTTGTAAAA
	Ebony F	TAATACGACTCACTATAGGGTGGCAGTTTAGAAGA	150bp
	Ebony 150R	TAATACGACTCACTATAGGGATCTTTAGTAACCGA
	Ebony F	TAATACGACTCACTATAGGGTGGCAGTTTAGAAGA	100bp
	Ebony 100R	TAATACGACTCACTATAGGGGTGGTCCCCAAATTT
Argonaute 2a	Argonaute 2 for ds F	TAATACGACTCACTATAGGGTCGGCAAGTACATGA	250bp
	Argonaute 2 for 250R	TAATACGACTCACTATAGGGATAGGTACAAGTATA
Dicer 2	Dicer2 Forward	TAATACGACTCACTATAGGGGGTTGCACACGTATC	250bp
	Dicer2 250bp dsRNA Reverse	TAATACGACTCACTATAGGGTTATAAAACACTTCC
Sil C	56 F	TAATACGACTCACTATAGGGAGGCACAAATGGCGA	250bp
	56 for ds250 R	TAATACGACTCACTATAGGGGTAGAAAAAGTATCT
Sil A	63 for ds F	TAATACGACTCACTATAGGGGCATTGTCAACGGCG	250bp
	63 for ds250 R	TAATACGACTCACTATAGGGCATCTTTGTTATTGT
kanamycin and ampicillin registance genes	KanAmp F1	TAATACGACTCACTATAGGGATGATTGAACAAGAT	500bp
	TOPO kanAmp 500R	TAATACGACTCACTATAGGGGGCGCGAGCCCCTGA
	KanAmp F1	TAATACGACTCACTATAGGGATGATTGAACAAGAT	250bp
	TOPO kanAmp 250R	TAATACGACTCACTATAGGGCAACGTCGAGCACAG
