# Supplementary material for: Establishing an In Vivo Assay System to Identify Components Involved in Environmental RNA Interference in the Western Corn Rootworm
Source: PLoS One. 2014 Jul 8;9(7):e101661. doi: 10.1371/journal.pone.0101661 (PMC4086966; doi:10.1371/journal.pone.0101661)
Supplement: Table S2 — Genes cloned in this study. (XLSX) [file pone.0101661.s006.xlsx]

## Sheet: Sheet1
Table S2. Genes cloned in this study.
Gene name	Primer	Sequence	Fragment length
yellow-f	Dv Y-f F1 Tm61 21mer	ACGCTGGGGCTGGGGGTAGTA	898bp
	Dv Y-f R1 Tm61 22mer	CCGCTGGGTTTGTGGATGTCTG
yellow-c	DV Y-c F1 Tm 55.5 21mer	AATTTGAACGTTGGCGGAGTC	473bp
	Dv Y-c R1 Tm 52 23mer	TTGATTTGGTTCGGATTTAGTTC
laccase 2	Dv-laccase2 F3 Tm60 20mer	TGTCAATGCGTGCTAGCTGA	688bp
	Dv-laccase2 R3 Tm59.7 20mer	TGACTGGTTGCACTGGTTCA
ebony	EboF2 Tm59.3 23mer	TGGCAGTTTAGAAGATTCCCTTA	761bp
	EboR1 Tm59.6 20mer	ACTGCTTTCTCCACCTCAGC
argonaute 2a	Dv-Agonaute 2aF1 Tm60 20mer	TCGGCAAGTACATGAAGCAG	1111bp
	Dv-Agonaute 2aR1 Tm60 20mer	ATCTCCTGTCTGGGTGGTTG
dicer 2	Dv-dicer F2 Tm59.3 20mer	GGTTGCACACGTATCTGCTC	339bp
	Dv-dicer R2 Tm59.7 20mer	TAGGATGAGCGGAAGTCCAT
Sil C	Dv-sid1-56-1F1 Tm63 23mer	AAACGGTGCGCTGTACGGAGGTC	782bp
	Dv-sid1-56-1R1 Tm61.3 24mer	AGGCACAAATGGCGAAACAAATGA
Sil A	Dv-sid1-63 F1 Tm58 22mer	GCGCAGCTACAGTCACCAGGAT	547bp
	Dv-sid1-63 R1 Tm58.8 20mer	GCATTGTCAACGGCGAGCAC
