# Supplementary material for: Establishing an In Vivo Assay System to Identify Components Involved in Environmental RNA Interference in the Western Corn Rootworm
Source: PLoS One. 2014 Jul 8;9(7):e101661. doi: 10.1371/journal.pone.0101661 (PMC4086966; doi:10.1371/journal.pone.0101661)
Supplement: Table S3 — qPCR primers, amplicon length, and amplification efficiency. (XLSX) [file pone.0101661.s007.xlsx]

## Sheet: Sheet1
Table S3. qPCR primers, amplicon length, and amplification efficiency.
Gene name	Primer	Sequence	Size	Efficiency
tubulin	Dvtubulin qF1 Tm61.9 22mer	ATTTGGCTAAAGTACAACGTGC	142bp	0.944
	Dvtubulin qR1 Tm61.8 22mer	TCCATACCCTCTCCTACATACC
GAPDH	DvGAPDH qF1 Tm61.8 19mer	ACTACCAACTGCCTTGCTC	136bp	0.926
	DvGAPDH qR1 Tm61.6 20mer	CACGCCACAATTTTCCAGAG
yellow-f	qY-f F1 Tm62.4 20mer	AGTCAACCAAAACGCCCTAG	92bp	0.834
	qY-f R1 Tm61.9 23mer	GATAGATCATCTTGGCGTCATCT
yellow-c	qY-c F1 Tm59.6 22mer	AGCTTTCGCCTATCTACCAGAC	70bp	0.813
	qY-c R1 Tm57.3 21mer	AGAGATGTTGTCAGCGAAAGA
laccase 2	qlac2F1 Tm 61.8 22mer	CCTTTGGATGCAAGATGTAACG	83bp	0.924
	qDv-lac2R2 Tm 59.8 20mer	CCTTCGTCAATCTTCCTT
ebony	qEboF1 Tm61.9 21mer	ATAACGAAGACCTTGAGCCAG	99bp	0.947
	qEboR1 Tm61.6 22mer	CTCTTTGAAACGGTAGCTTGTG
argonaute 2a	qDv-Agonaute 2aF1 Tm 62.6 21mer	AGGCATGGAAATGTATCACGG	96bp	0.926
	qDv-Agonaute 2aR1 Tm 62 23mer	GCTTTAGGAAACGGTTTATGAGC
dicer 2	qDv-dicer F1 Tm 59.7 20mer	GGTACCCACGGAAAACAAAA	73bp	0.973
	qDv-dicer R1 Tm 59.2 18mer	GTGGACCACCGTTGGAAT
SilC	qDV-sid56 F1 Tm62 19mer	GTTAGTGGCCCTTCAGTGG	137bp	0.907
	qDV-sid56 R1 Tm61.8 20mer	TTCCTCGTCAACTCTTTGGG
SilA	qDV-sid63 F1 Tm59.5 21mer	TCCATAGGTATGGGACCATTG	84bp	0.863
	qDV-sid63 R1 Tm59.3 23mer	TCTGTTCTTCAGACAAAGCTTCA
